# Supplementary material for: Taxonomic reconsideration of Prunusveitchii (Rosaceae)
Source: PhytoKeys. 2019 Jan 17;(115):59–71. doi: 10.3897/phytokeys.115.29219 (PMC6345735; doi:10.3897/phytokeys.115.29219)
Supplement: XML Treatment for Prunus veitchii [file phytokeys.115.29219-treatment1.xml]

<!DOCTYPE tp:taxon-treatment
  PUBLIC "-//TaxonX//DTD Taxonomic Treatment Publishing DTD v0 20100105//EN" "tax-treatment-NSO.dtd">
<tp:taxon-treatment xmlns:tp="http://www.plazi.org/taxpub"><tp:treatment-meta><kwd-group><label>Taxon classification</label><kwd><named-content xmlns:xlink="http://www.w3.org/1999/xlink" content-type="kingdom">Plantae</named-content></kwd><kwd><named-content xmlns:xlink="http://www.w3.org/1999/xlink" content-type="order">Rosales</named-content></kwd><kwd><named-content xmlns:xlink="http://www.w3.org/1999/xlink" content-type="family">Rosaceae</named-content></kwd></kwd-group><mixed-citation publication-type="journal"><person-group><name><surname>Wu</surname><given-names>Baohuan</given-names></name><name><surname>Liu</surname><given-names>Chaoyu</given-names></name><name><surname>Potter</surname><given-names>Daniel</given-names></name><name><surname>Cui</surname><given-names>Dafang</given-names></name></person-group><article-title>Taxonomic reconsideration of <italic><tp:taxon-name><tp:taxon-name-part taxon-name-part-type="genus" reg="Prunus">Prunus</tp:taxon-name-part><tp:taxon-name-part taxon-name-part-type="species" reg="veitchii">veitchii</tp:taxon-name-part></tp:taxon-name></italic> (<tp:taxon-name><tp:taxon-name-part taxon-name-part-type="family">Rosaceae</tp:taxon-name-part></tp:taxon-name>)</article-title><source>PhytoKeys</source><day>17</day><month>1</month><year>2019</year><volume>2019</volume><issue>115</issue><fpage>59</fpage><lpage>71</lpage><pub-id pub-id-type="doi">10.3897/phytokeys.115.29219</pub-id></mixed-citation></tp:treatment-meta><tp:nomenclature><tp:taxon-name>
            <tp:taxon-name-part taxon-name-part-type="genus" reg="Prunus">Prunus</tp:taxon-name-part>
            <tp:taxon-name-part taxon-name-part-type="species" reg="veitchii">veitchii</tp:taxon-name-part>
          </tp:taxon-name><tp:taxon-authority>Koehne, Pl. Wilson. (Sargent) 1(2): 257. 1912</tp:taxon-authority><xref ref-type="fig" rid="F3">Figure 3</xref><tp:nomenclature-citation-list><tp:nomenclature-citation><tp:taxon-name>
                <tp:taxon-name-part taxon-name-part-type="genus" reg="Prunus"/>
                <tp:taxon-name-part taxon-name-part-type="species" reg="veitchii"/>
              </tp:taxon-name><comment>Type: China, western Hubei, April 1900, E.H. Wilson 66 (lectotype, designated here: US! [US00130697]; isolectotypes E! [E00417568], HBG! [HBG511147], NY! [NY00415930], A! [A00032230 in part]). </comment></tp:nomenclature-citation><tp:nomenclature-citation><tp:taxon-name>
                <tp:taxon-name-part taxon-name-part-type="genus" reg="Prunus">Prunus</tp:taxon-name-part>
                <tp:taxon-name-part taxon-name-part-type="species" reg="concinna">concinna</tp:taxon-name-part>
              </tp:taxon-name><comment>Koehne, Pl. Wilson. (Sargent) 1(2): 210. 1912, syn. nov. Type: China, western Hubei, 7 April 1907, E.H. Wilson 2825 (holotype: K! [K000737137]).</comment></tp:nomenclature-citation><tp:nomenclature-citation><tp:taxon-name>
                <tp:taxon-name-part taxon-name-part-type="genus" reg="Prunus">Prunus</tp:taxon-name-part>
                <tp:taxon-name-part taxon-name-part-type="species" reg="japonica">japonica</tp:taxon-name-part>
                <tp:taxon-name-part taxon-name-part-type="authority">Thunb.</tp:taxon-name-part>
                <tp:taxon-name-part taxon-name-part-type="infraspecific-rank">var.</tp:taxon-name-part>
                <tp:taxon-name-part taxon-name-part-type="variety" reg="zhejiangensis">zhejiangensis</tp:taxon-name-part>
              </tp:taxon-name><comment>Y. B. Chang, Bull. Bot. Res. 12(3): 271–274, 1992. Type: China, Zhejiang, Suichang, Daixikeng, Tieluyang, 26 May 1986, F. G. Zhang &amp; Z. Y. Li 5309 (holotype: ZM!).</comment></tp:nomenclature-citation><tp:nomenclature-citation><tp:taxon-name>
                <tp:taxon-name-part taxon-name-part-type="genus" reg="Cerasus">Cerasus</tp:taxon-name-part>
                <tp:taxon-name-part taxon-name-part-type="species" reg="jingningensis">jingningensis</tp:taxon-name-part>
              </tp:taxon-name><comment>Z. H. Chen, G.Y. Li &amp; Y. K. Xu, Jour. of Zhejiang For. Sci. &amp; Tech. 32(4): 81–83, 2012, syn. nov. Type: China, Zhejiang, Jingning She Autonomous County, Dayanghu, 22 May 2012, Y. K. Xu, C. G. Zhao et al. JN1205001 (holotype: ZJFC!).</comment></tp:nomenclature-citation><tp:nomenclature-citation><tp:taxon-name>
                <tp:taxon-name-part taxon-name-part-type="genus" reg="Cerasus">Cerasus</tp:taxon-name-part>
                <tp:taxon-name-part taxon-name-part-type="species" reg="xueluoensis">xueluoensis</tp:taxon-name-part>
              </tp:taxon-name><comment>C. H. Nan &amp; X. R. Wang, Ann. Bot. Fennici 50: 79–82, 2013, syn. nov. Type: China, Hubei, Enshi Tujia and Miao Autonomous Prefecture, Xuanen County, Xueluozhai, 3 April 2009 C. H. Nan 040301 (holotype: NF!).</comment></tp:nomenclature-citation></tp:nomenclature-citation-list></tp:nomenclature><tp:treatment-sec sec-type="description" id="SECID0EWNBG"><title>Description.</title><p>Small trees, sometimes shrubs, deciduous, up to 3 m tall. Winter buds ovoid, apex acute, 1–3(4). Stipules lanceolate, sometimes ovate and lobed. Leaves elliptic to obovate-elliptic, 3–8 × 1.5–3.5 cm, apex acuminate, base subrounded to broadly <!--PageBreak -->cuneate, abaxially pale green and glabrous, sparsely pilose or sometimes pilose when young, adaxially green and glabrous or sparsely pubescent, margin serrate or biserrate. Petiole 4–10 mm, glabrous or sparsely pilose, apex with 2 nectaries or not. Inflorescence umbellate or sometimes corymbose, peduncle short or inconspicuous, 1–4-flowered, involucral bracts spatulate or obovate-elliptic, bracts ovate, obovate or spatulate, margin serrate. Pedicel 6–25 mm, glabrous or sparsely pilose. Hypanthium tubular, 6–10 × 1.5–3 mm, reddish-green to purplish, glabrous or sparsely pubescent. Sepals ovate-triangular to triangular-lanceolate, 3–5 mm, margin entire. Petals white or pinkish, obovate, apex emarginate, ca. 10 mm long. Stamens ca. 30–40. Style glabrous. Drupe ovoid or globose, ca. 8–10 mm in diam., glabrous, black when ripe. Flowering March-April, fruiting May-June.</p></tp:treatment-sec><tp:treatment-sec sec-type="distribution" id="SECID0E5NBG"><title>Distribution and habitat.</title><p>Anhui, Fujian, Hubei, Hunan, Jiangxi, Zhejiang Provinces, usually occurs in mountain-top thickets at elevations of 800 to 1700 m (Figure <xref ref-type="fig" rid="F4">4</xref>).</p><fig id="F4" position="float" orientation="portrait"><label>Figure 4.</label><caption><p>Distribution and habitat of <italic><tp:taxon-name><tp:taxon-name-part taxon-name-part-type="genus" reg="Prunus">P.</tp:taxon-name-part><tp:taxon-name-part taxon-name-part-type="species" reg="veitchii">veitchii</tp:taxon-name-part></tp:taxon-name></italic>. A. Distribution. B. Habitat.</p></caption><graphic xmlns:xlink="http://www.w3.org/1999/xlink" xlink:href="phytokeys-115-059-g004.jpg" position="float" orientation="portrait" xlink:type="simple" id="oo_257584.jpg"/></fig></tp:treatment-sec><tp:treatment-sec sec-type="material" id="SECID0E2OBG"><title>Specimens examined.</title><p><bold>Fruit or leaf branch</bold>, JianJun Zhou 16050702, Xunlin Yu &amp; Hui Zhou 14051515 (CSFI); Fusong Peng 728, 551, Anonymous 23060, Anonymous <!--PageBreak -->&amp; Qibai Xiang 844, Laiguan Lin 5976, Linhan Liu 1838, Xianyu He 21316, C. Y. Wu L72, Jiangxidiaochadui 348, Jiangxidui 1242 (PE); Anonymous 11758 (NAS); Choufen Liang 34522; 34484, 34442 (IBK); Xianyu He 23025, Wukaodui 2386 (IBSC); Yaoguo Xiong 07753, 08772 (LBG); Changming Xie et al. L8633-304, Jianshe Fang et al. L8635-320, Maochun Liu 840044, Chensen Ding &amp; Xianglin Shen 5234, 5342, 5215 (ZJFC). <bold>Flower branch</bold>, H. H. Chung s. n. (AU); Xu Zhang 2015033003, Xunlin Yu, Fan Zhang, Ronghui Tu 16040517, Xunlin Yu, Si Feng, Fanxun Zhang 16040506 (CSFI); HZ017025 (HZ); Lai &amp; Shan 647, Niemin Xiang 92022 (NAS); Anonymous 4218, Jiangxidui 81 (PE); Chensen Ding et al. 5008, Liang Chen 0219 (ZJFC).</p></tp:treatment-sec><tp:treatment-sec><!--Section generated to contain objects referenced in tp:taxon-treatment.--><fig id="F3" position="float" orientation="portrait"><label>Figure 3.</label><caption><p><italic><tp:taxon-name><tp:taxon-name-part taxon-name-part-type="genus" reg="Prunus">P.</tp:taxon-name-part><tp:taxon-name-part taxon-name-part-type="species" reg="veitchii">veitchii</tp:taxon-name-part></tp:taxon-name></italic>. A. Flower branch. B. Fruit Branch. C. Individual. D. Variation of the winter buds.</p></caption><graphic xmlns:xlink="http://www.w3.org/1999/xlink" xlink:href="phytokeys-115-059-g003.jpg" position="float" orientation="portrait" xlink:type="simple" id="oo_257583.jpg"/></fig></tp:treatment-sec></tp:taxon-treatment>
